# Supplementary material for: Bronchial artery embolization for the management of frequent hemoptysis caused by bronchiectasis
Source: BMC Pulm Med. 2022 Nov 1;22:394. doi: 10.1186/s12890-022-02198-2 (PMC9624090; doi:10.1186/s12890-022-02198-2)
Supplement: Supplementary file 1 — Additional file 1: Supplementary material 1. Clinical raw data of the 107 patients with long-term outcomes in the present study. [file 12890_2022_2198_MOESM1_ESM.xlsx]

## Sheet: Data for analysis
Supplementary material 1. Clinical raw data of the 107 patients with long-term outcomes in the present study.
Cases	Time for treatment	Height		Weight	BMI	Hemoptysis free time （days）	Hemoptysis free time （months）	Treatment（1， BAE； 0， conservative）	Recurrence（0 no；1 yes）	Days for hospitalization	Gender（female 1；male2）	Age	Age（0 ＜60；1 ≥60）	Hemoptysis history（years）	Hemoptysis volume（1 ＜100；2 ≥100但＜300；3 ≥）	Smoking（0 no；1 yes）	Hypertension history（0 no；1 yes）	DM（0 no；1 yes）	Systolic blood pressure on admission	Hemoglobin	Red blood cells	Platelet	White blood cells	Number of lung segments involved	Severity of the bronchial dilatation score	Severity of the bronchial wall thickening score	The type of bronchiectasis （cylindrical 1, varicose 2, or cystic 3）	recurrence time or last follow-up time
1	2015-01-18	1.76	3.0976	82	26.4721	2099	69.9667	1	0	12	1	68	1	4	2	1	0	0	114	87	2.64	143	5.21	7	3	2.28571	3	2020-10-17
2	2015-02-09	1.7	2.89	67	23.1834	2077	69.2333	1	0	7	1	58	0	6	2	1	1	0	125	122	4.03	152	7.34	1	1	1	1	2020-10-17
3	2015-03-16	1.7	2.89	75	25.9516	2042	68.0667	1	0	3	1	72	1	5	1	0	0	0	150	142	4.61	138	8.57	3	1.33333	1.33333	1	2020-10-17
4	2015-03-30	1.56	2.4336	62	25.4767	2028	67.6	1	0	7	0	58	0	1	1	0	0	0	115	138	4.91	184	6.09	4	3	2.5	3	2020-10-17
5	2015-07-28	1.58	2.4964	59	23.634	1908	63.6	1	0	9	0	64	1	5	2	0	0	0	103	133	4.6	214	10.8	2	3	3	3	2020-10-17
6	2015-09-08	1.65	2.7225	60	22.0386	1697	56.5667	1	0	7	1	53	0	30	1	0	0	0	124	121	4.02	95	7.6	3	1	1	1	2020-05-01
7	2015-09-22	1.68	2.8224	67	23.7387	1852	61.7333	1	0	4	1	52	0	30	3	0	0	0	128	159	5.15	182	5.5	3	2	3	2	2020-10-17
8	2016-01-19	1.71	2.9241	87	29.7527	1733	57.7667	1	0	5	1	56	0	2	1	0	0	0	160	146	5.03	141	8.8	1	1	3	1	2020-10-17
9	2016-01-30	1.62	2.6244	80	30.4832	1722	57.4	1	0	4	0	43	0	20	2	0	1	0	110	124	5.03	309	8.76	1	1	1	1	2020-10-17
10	2016-07-05	1.7	2.89	60	20.7612	1565	52.1667	1	0	11	1	65	1	6	3	1	0	0	109	114	3.79	125	7.56	3	1	1	1	2020-10-17
11	2016-08-08	1.73	2.9929	45	15.0356	555	18.5	1	0	6	1	80	1	1	2	0	0	0	130	109	3.95	185	7.39	3	2	3	2	2018-02-14
12	2016-12-15	1.73	2.9929	75	25.0593	1402	46.7333	1	0	13	1	59	0	2	3	1	0	0	126	123	4.2	183	8.25	3	2.66667	3	2	2020-10-17
13	2017-01-05	1.74	3.0276	72	23.7812	1381	46.0333	1	0	10	1	68	1	4	2	1	0	0	109	109	3.43	166	5.17	2	1	2	1	2020-10-17
14	2017-03-18	1.59	2.5281	53	20.9644	1309	43.6333	1	0	2	1	55	0	7	3	0	0	0	126	150	4.73	231	11.14	3	3	2.66667	3	2020-10-17
15	2017-03-31	1.63	2.6569	65	24.4646	1296	43.2	1	0	5	0	65	1	5	1	0	0	0	130	130	4.42	165	6.71	4	2.5	2.25	2	2020-10-17
16	2017-06-07	1.73	2.9929	65	21.7181	1228	40.9333	1	0	16	1	43	0	3	2	1	0	0	123	179	5.9	174	6.85	6	1	1	1	2020-10-17
17	2017-06-16	1.67	2.7889	54	19.3625	821	27.3667	1	0	14	1	59	0	30	1	0	0	0	105	134	5.41	338	9.99	8	1.75	1.875	2	2019-09-15
18	2017-09-19	1.59	2.5281	56.7	22.4279	339	11.3	1	0	4	0	41	0	9	2	0	0	0	94	124	4.14	204	9.18	4	1.5	2	2	2018-08-24
19	2017-09-30	1.75	3.0625	56	18.2857	1113	37.1	1	0	6	1	63	1	4	1	0	0	0	120	132	4.43	217	7.04	10	1.4	2.3	2	2020-10-17
20	2017-10-05	1.58	2.4964	55	22.0317	1108	36.9333	1	0	12	0	55	0	30	3	0	1	0	123	68	3.77	287	13.43	8	1.5	3	2	2020-10-17
21	2018-02-01	1.6	2.56	45	17.5781	989	32.9667	1	0	3	0	83	1	1	1	0	0	0	89	113	3.78	175	12.48	13	1.76923	3	2	2020-10-17
22	2018-03-02	1.65	2.7225	47.5	17.4472	960	32	1	0	5	0	59	0	30	1	0	0	0	144	113	4.04	312	9.17	5	3	2	3	2020-10-17
23	2018-04-17	1.68	2.8224	65	23.03	914	30.4667	1	0	4	0	46	0	16	3	0	0	0	115	132	4.42	292	8.21	3	1	2	1	2020-10-17
24	2018-05-01	1.58	2.4964	50	20.0288	900	30	1	0	10	0	52	0	20	2	0	0	0	118	113	3.84	128	6.7	15	2.8	3	3	2020-10-17
25	2018-05-03	1.74	3.0276	75	24.7721	898	29.9333	1	0	4	1	74	1	30	1	0	1	0	130	97	3.43	157	4.64	4	2.75	2.75	3	2020-10-17
26	2018-05-04	1.6	2.56	50	19.5312	524	17.4667	1	0	5	0	65	1	30	3	0	1	1	141	123	4.13	250	8.25	7	1.57143	1.14286	2	2019-10-10
27	2018-05-11	1.55	2.4025	60	24.974	890	29.6667	1	0	5	0	54	0	2	2	0	0	0	120	129	4.11	141	4.35	1	1	3	1	2020-10-17
28	2018-06-15	1.62	2.6244	53	20.1951	855	28.5	1	0	6	0	63	1	20	1	0	0	0	126	152	5.19	178	12.72	10	2.6	2.6	2	2020-10-17
29	2018-11-08	1.65	2.7225	68	24.977	709	23.6333	1	0	3	1	61	1	20	3	1	1	0	126	116	3.73	185	7.48	2	1	3	1	2020-10-17
30	2018-11-29	1.58	2.4964	79	31.6456	688	22.9333	1	0	6	0	69	1	30	1	0	1	1	121	131	4.51	153	10.09	7	2.42857	2.28571	2	2020-10-17
31	2019-01-04	1.7	2.89	69	23.8754	652	21.7333	1	0	4	1	54	0	20	2	1	1	0	140	128	3.59	184	14.03	5	1.8	2.4	2	2020-10-17
32	2019-01-11	1.58	2.4964	60	24.0346	645	21.5	1	0	2	0	70	1	30	2	0	0	0	130	135	4.5	243	8.42	2	1	2	1	2020-10-17
33	2019-01-15	1.77	3.1329	74	23.6203	641	21.3667	1	0	3	1	79	1	6	3	1	0	0	126	103	3.03	191	6.01	4	1	1.75	1	2020-10-17
34	2019-05-06	1.62	2.6244	60	22.8624	530	17.6667	1	0	5	1	62	1	30	1	0	0	0	130	137	4.43	206	6.43	4	2	1.75	2	2020-10-17
35	2019-05-10	1.55	2.4025	45	18.7305	526	17.5333	1	0	5	0	48	0	7	2	0	0	0	114	147	4.7	150	5.71	2	1	1.5	1	2020-10-17
36	2019-08-06	1.69	2.8561	61	21.3578	438	14.6	1	0	4	1	49	0	2	2	0	0	1	149	128	4.27	250	12.14	1	1	1	3	2020-10-17
37	2019-08-21	1.74	3.0276	65	21.4692	423	14.1	1	0	2	1	72	1	2	3	0	0	0	127	89	3.19	187	8.83	16	3	3	3	2020-10-17
38	2019-10-29	1.6	2.56	54	21.0937	354	11.8	1	0	3	0	51	0	3	2	0	0	0	110	100	3.85	219	6.94	14	2.5	2.42857	2	2020-10-17
39	2019-12-10	1.7	2.89	75	25.9516	312	10.4	1	0	15	1	73	1	40	1	0	1	0	162	129	4.38	197	9.56	6	2	2.16667	2	2020-10-17
40	2019-09-02	1.71	2.9241	69	23.597	399	13.3	0	0	3	1	53	0	6	1	0	0	0	132	127	4.17	236	7.56	2	1	0	1	2020-10-07
41	2019-08-22	1.57	2.4649	50	20.2848	405	13.5	0	0	8	0	37	0	10	1	0	0	0	106	143	4.44	221	5.76	4	2	2.75	2	2020-10-07
42	2015-02-28	1.7	2.89	60	20.7612	15	0.5	1	1	4	1	40	0	30	2	0	0	0	168	138	4.4	65	5.7	2	1	3	1	2015-03-15
43	2015-04-01	1.58	2.4964	55	22.0317	1599	53.3	1	1	3	0	60	1	6	3	0	0	0	115	92	2.86	127	7.35	2	2	3	2	2019-08-17
44	2015-06-12	1.72	2.9584	60	20.2812	602	20.0667	1	1	4	1	39	0	1	2	1	0	0	119	118	3.91	157	11.97	2	1	3	1	2017-02-03
45	2015-08-25	1.77	3.1329	62.5	19.9496	9	0.3	1	1	4	1	42	0	3	2	0	0	0	115	139	4.45	218	7.6	2	1	1	2	2015-09-03
46	2015-09-07	1.5	2.25	46	20.4444	140	4.66667	1	1	8	0	58	0	10	1	0	1	0	140	123	4.07	270	5.25	1	1	1	3	2016-01-25
47	2015-09-18	1.6	2.56	55	21.4844	405	13.5	1	1	13	0	56	0	4	2	0	1	0	118	120	4.05	98	6.37	3	1.66667	3	2	2016-10-27
48	2015-11-12	1.62	2.6244	60	22.8624	388	12.9333	1	1	7	0	67	1	30	2	0	1	0	168	110	4.24	145	5.4	6	2.66667	2.66667	3	2016-12-04
49	2015-11-24	1.58	2.4964	48	19.2277	800	26.6667	1	1	8	0	54	0	20	1	0	0	0	106	108	3.82	130	6.74	14	3	2.42857	3	2018-02-01
50	2016-07-05	1.75	3.0625	75	24.4898	365	12.1667	1	1	6	1	67	1	10	3	0	0	0	135	141	4.9	186	7.74	10	3	2.1	3	2017-07-05
51	2016-09-09	1.58	2.4964	46	18.4265	1142	38.0667	1	1	4	0	63	1	30	3	0	0	0	110	113	3.76	191	9.22	7	3	3	3	2019-10-26
52	2016-09-19	1.69	2.8561	75	26.2596	900	30	1	1	6	1	64	1	1	2	1	0	0	112	124	4.05	179	2.75	1	1	1	1	2019-03-08
53	2016-10-25	1.55	2.4025	42.5	17.6899	21	0.7	1	1	4	0	54	0	10	2	0	0	0	124	115	5.18	66	4.68	5	1.6	2.8	3	2016-11-15
54	2017-05-17	1.57	2.4649	49	19.8791	1246	41.5333	1	1	9	0	63	1	20	1	0	0	0	117	127	4.33	130	5.98	4	2	3	2	2020-10-14
55	2018-03-18	1.72	2.9584	71	23.9995	462	15.4	1	1	9	1	83	1	10	1	0	1	0	128	123	4.22	248	12.5	6	2.5	2.66667	3	2019-06-23
56	2018-05-11	1.77	3.1329	68	21.7051	583	19.4333	1	1	5	1	54	0	30	1	0	0	1	109	115	3.71	170	4.14	4	2.5	2.5	3	2019-12-15
57	2018-05-30	1.59	2.5281	60	23.7332	626	20.8667	1	1	5	1	65	1	2	3	1	0	0	145	102	3.32	283	10.83	9	3	2.77778	3	2020-02-15
58	2018-08-07	1.63	2.6569	45	16.937	539	17.9667	1	1	7	0	63	1	2	2	0	0	0	130	121	4.32	224	3.1	7	1.85714	2.42857	3	2020-01-28
59	2018-12-29	1.5	2.25	55	24.4444	285	9.5	1	1	5	0	53	0	10	2	0	0	0	129	121	3.98	129	3.9	1	1	3	2	2019-10-10
60	2019-05-19	1.72	2.9584	60	20.2812	90	3	1	1	4	1	63	1	20	2	0	0	0	123	114	3.77	220	13.32	14	2.28571	1.78571	3	2019-08-17
61	2019-06-14	1.75	3.0625	52.5	17.1429	61	2.03333	1	1	5	1	69	1	20	2	0	0	0	120	154	5.17	198	8.27	14	1.71429	1.71429	3	2019-08-14
62	2019-08-10	1.74	3.0276	68	22.46	402	13.4	1	1	5	1	55	0	15	3	0	0	0	159	105	3.78	80	11.56	8	3	2.375	3	2020-09-15
63	2015-02-09	1.65	2.7225	70	25.7117	65	2.16667	0	1	5	1	49	0	2	1	1	0	0	130	144	4.58	160	6.13	2	2	3	2	2015-04-19
64	2015-04-18	1.6	2.56	50	19.5312	503	16.7667	0	1	6	0	49	0	2.5	1	0	0	0	105	107	3.52	199	5.94	2	3	2	3	2016-09-07
65	2015-05-22	1.75	3.0625	78	25.4694	8	0.266667	0	1	8	1	58	0	20	2	1	0	0	136	124	4.18	262	11.02	9	3	3	3	2015-06-06
66	2015-02-02	1.57	2.4649	61	24.7475	124	4.13333	0	1	8	0	64	1	7	3	0	0	0	110	127	4.34	122	6.02	10	2.6	1.9	3	2015-06-13
67	2015-06-17	1.67	2.7889	75	26.8923	395	13.1667	0	1	10	1	57	0	3	1	1	1	0	145	135	4.62	93	4.63	2	3	1	3	2016-07-25
68	2015-07-07	1.67	2.7889	55	19.721	238	7.93333	0	1	7	1	55	0	30	2	0	1	0	100	113	3.63	137	6.73	2	1	2	2	2016-03-07
69	2015-07-16	1.81	3.2761	69	21.0616	86	2.86667	0	1	14	1	48	0	1	1	0	0	0	128	114	4.4	233	8.48	13	3	3	3	2015-10-23
70	2015-09-11	1.55	2.4025	62	25.8065	77	2.56667	0	1	14	0	71	1	1.5	1	0	1	1	108	136	4.25	198	6.09	3	3	3	3	2015-12-10
71	2014-08-14	1.71	2.9241	82	28.0428	440	14.6667	0	1	6	1	76	1	50	2	0	1	0	162	162	5.35	190	6.69	5	1.8	2	2	2015-11-02
72	2016-02-14	1.48	2.1904	47	21.4573	10	0.333333	0	1	4	0	64	1	4	1	0	0	0	130	119	4.06	284	6.97	5	2	2	2	2016-02-27
73	2016-02-25	1.64	2.6896	53	19.7055	126	4.2	0	1	12	0	54	0	20	2	0	0	0	129	112	4.03	114	4.8	4	2.25	2.5	3	2016-07-11
74	2016-03-29	1.71	2.9241	90	30.7787	730	24.3333	0	1	4	1	67	1	30	1	1	1	0	140	130	4.3	125	6.38	2	1	1	1	2018-04-01
75	2016-04-14	1.6	2.56	55	21.4844	266	8.86667	0	1	7	0	65	1	6	1	0	0	0	135	114	3.88	244	4.77	11	2.45455	2.27273	3	2017-01-11
76	2016-06-08	1.62	2.6244	60	22.8624	365	12.1667	0	1	13	0	74	1	1	2	0	0	0	123	121	4.12	160	7.07	3	2.33333	1	2	2017-06-20
77	2016-08-16	1.54	2.3716	53	22.3478	1140	38	0	1	9	0	63	1	8	1	0	0	0	120	117	3.92	150	6.01	7	1	2	1	2019-10-08
78	2013-09-19	1.56	2.4336	44	18.0802	1078	35.9333	0	1	9	0	53	0	5	3	0	0	0	95	97	4.35	293	7.91	7	1.71429	3	3	2016-09-09
79	2016-10-06	1.62	2.6244	63	24.0055	987	32.9	0	1	14	0	47	0	30	1	0	0	0	122	121	4.28	194	9.84	9	2.66667	2.66667	3	2019-07-03
80	2016-10-14	1.55	2.4025	53	22.0604	89	2.96667	0	1	5	0	71	1	30	2	0	0	0	135	146	4.66	228	7.39	2	2	3	2	2017-01-15
81	2016-07-21	1.56	2.4336	48	19.7239	144	4.8	0	1	10	0	48	0	1	1	0	1	0	157	117	3.78	122	4.59	1	1	1	2	2016-12-21
82	2016-10-05	1.65	2.7225	83	30.4867	163	5.43333	0	1	8	1	43	0	1.2	2	0	0	1	150	160	5.44	162	9.04	8	1	1	1	2017-03-24
83	2016-08-31	1.56	2.4336	60	24.6548	237	7.9	0	1	7	0	69	1	30	1	0	0	0	120	116	3.94	117	8.12	1	3	3	3	2017-05-01
84	2016-05-29	1.52	2.3104	41	17.7458	361	12.0333	0	1	5	0	85	1	1	1	0	0	0	121	119	4.48	220	5.79	2	2	2	2	2017-05-29
85	2016-07-08	1.52	2.3104	50	21.6413	327	10.9	0	1	8	0	73	1	1	1	0	1	0	144	119	3.75	274	6.26	10	2.7	3	3	2017-06-07
86	2017-07-27	1.7	2.89	56	19.3772	35	1.16667	0	1	6	0	48	0	2	1	0	0	0	101	105	4.25	199	3.91	10	2.4	2.3	3	2017-09-05
87	2017-08-29	1.63	2.6569	55	20.7008	94	3.13333	0	1	7	0	63	1	2	1	0	0	0	113	129	4.49	172	5.92	4	2.5	2.75	3	2017-12-07
88	2017-08-30	1.6	2.56	62.5	24.4141	117	3.9	0	1	6	0	64	1	10	2	0	1	0	134	111	3.66	195	5.64	8	1.5	2.375	2	2017-12-30
89	2017-09-12	1.7	2.89	75	25.9516	119	3.96667	0	1	4	1	46	0	10	1	1	0	0	130	163	5.17	153	8.1	7	1.71429	1	3	2018-01-12
90	2017-10-14	1.77	3.1329	75	23.9395	61	2.03333	0	1	6	1	55	0	35	1	1	0	0	120	141	4.68	132	4.6	5	2.4	2.4	3	2017-12-19
91	2017-10-24	1.75	3.0625	62	20.2449	40	1.33333	0	1	7	1	58	0	3	1	0	0	0	146	128	4.31	197	6.26	5	1.4	1.6	2	2017-12-09
92	2017-11-22	1.54	2.3716	51	21.5045	841	28.0333	0	1	9	0	52	0	20	2	0	1	0	136	132	4.76	162	8.6	6	3	2.66667	3	2020-03-20
93	2014-12-29	1.57	2.4649	56	22.719	1067	35.5667	0	1	5	0	63	1	4	1	0	0	0	127	84	3.72	226	5.08	2	3	3	3	2017-12-04
94	2016-03-22	1.68	2.8224	59.3	21.0105	719	23.9667	0	1	12	0	73	1	8	1	0	0	0	104	97	3.11	148	3.38	7	2.14286	3	3	2018-03-22
95	2018-03-12	1.57	2.4649	57	23.1247	29	0.966667	0	1	7	0	63	1	1	1	0	0	0	117	116	3.91	172	4.39	4	2.25	2.25	3	2018-04-16
96	2018-06-14	1.65	2.7225	80	29.3848	178	5.93333	0	1	7	0	39	0	10	1	0	0	0	130	134	4.4	235	7.1	1	2	2	3	2018-12-15
97	2018-06-27	1.58	2.4964	55	22.0317	246	8.2	0	1	6	0	61	1	3	1	0	0	0	117	122	4.09	182	3.75	3	2.33333	1.33333	3	2019-03-05
98	2018-03-12	1.65	2.7225	63	23.1405	115	3.83333	0	1	7	0	64	1	6	1	0	0	0	151	136	4.57	326	8.45	14	2.14286	2.35714	3	2018-07-11
99	2018-04-13	1.7	2.89	56	19.3772	79	2.63333	0	1	8	0	41	0	1.1	1	0	0	0	87	127	4.06	223	5.5	4	1.5	3	2	2018-07-08
100	2018-02-23	1.59	2.5281	60	23.7332	584	19.4667	0	1	4	0	45	0	20	1	0	0	0	110	132	4.33	211	3.89	9	2.44444	2.22222	3	2019-10-03
101	2018-09-14	1.64	2.6896	62.4	23.2005	285	9.5	0	1	8	1	63	1	60	2	0	0	0	148	156	5.04	209	8.3	14	3	2.57143	3	2019-07-03
102	2016-11-07	1.56	2.4336	49	20.1348	724	24.1333	0	1	21	0	67	1	20	1	0	0	0	148	118	3.72	182	4.5	2	1.5	2.5	1	2018-11-21
103	2019-04-12	1.59	2.5281	54	21.3599	59	1.96667	0	1	7	0	51	0	1.2	1	0	0	0	120	114	3.68	168	5.99	2	2	3	2	2019-06-16
104	2019-06-19	1.62	2.6244	59	22.4813	2	0.0666667	0	1	10	0	62	1	40	2	0	0	0	145	127	4.31	156	9.37	13	2.07692	2.38462	3	2019-06-30
105	2019-06-15	1.57	2.4649	54	21.9076	21	0.7	0	1	5	0	51	0	1	1	0	0	0	120	135	4.28	110	4.04	7	2	2.42857	3	2019-07-10
106	2019-09-07	1.57	2.4649	53	21.5019	161	5.36667	0	1	4	0	53	0	11	1	0	1	0	138	139	4.49	204	5.37	4	2.5	1.5	3	2020-02-18
107	2018-04-28	1.62	2.6244	67	25.5296	283	9.43333	0	1	6	1	54	0	30	1	1	0	0	123	117	4.15	208	11.7	5	2.4	2.2	3	2019-02-10
